# Supplementary material for: Marked mucosal lipid shifts in treatment refractory inflammatory bowel disease: a lipidomic study
Source: BMC Gastroenterol. 2025 May 20;25:389. doi: 10.1186/s12876-025-03944-6 (PMC12093861; doi:10.1186/s12876-025-03944-6)
Supplement: Supplementary file 3 — Supplementary Material 3: Figure S3 Volcano plot of change in lipids inUC refractory compared to normal controls andUC treatment naïve compared to normal controls. The estimate is calculated from generalized least squares coefficients and Benjamini-Hochberg procedure was used for multiple testing correction. Significance: non-significant; p < 0.05; p < 0.01. a Change of lipids: UC refractory. b Change of lipids: UC treatment naïve – normal [file 12876_2025_3944_MOESM3_ESM.zip]

Archive with 2 entries (2 files):
- Supplementary figure S3 a)_BMC.png
- Supplementary figure S3 b)_BMC.png
