# Supplementary material for: Marked mucosal lipid shifts in treatment refractory inflammatory bowel disease: a lipidomic study
Source: BMC Gastroenterol. 2025 May 20;25:389. doi: 10.1186/s12876-025-03944-6 (PMC12093861; doi:10.1186/s12876-025-03944-6)
Supplement: Supplementary file 7 — Supplementary Material 7: Figure S7 Volcano plot of change in lipids in a) CD refractory compared to normal controls, b) CD treatment naïve compared to normal controls and c) CD refractory compared to CD treatment naive. The estimate is calculated from generalized least squares coefficients and Benjamini-Hochberg procedure was used for multiple testing correction. Significance: non-significant; p < 0.05; p < 0.01 [file 12876_2025_3944_MOESM7_ESM.zip]

Archive with 3 entries (3 files):
- Supplementary figure S7 a)_BMC.png
- Supplementary figure S7 b)_BMC.png
- Supplementary figure S7 c)_BMC.png
