# Supplementary material for: Marked mucosal lipid shifts in treatment refractory inflammatory bowel disease: a lipidomic study
Source: BMC Gastroenterol. 2025 May 20;25:389. doi: 10.1186/s12876-025-03944-6 (PMC12093861; doi:10.1186/s12876-025-03944-6)
Supplement: Supplementary file 9 — Supplementary Material 9. [file 12876_2025_3944_MOESM9_ESM.xlsx]

## Sheet: Frisk kontr
CD REMISSION
Age	Sex	Smoking yes/earlier/never	Area involved	Duration disease (years)	Duration treatment (weeks)	Biologics	TNF	CDAI	Endoscopic activity	Calprotectin
52	F	earlier	Colon	2	114	IFX	3700	79	Remission	25
23	M	never	Colon	2	70	IFX	300	6	Remission
50	F	yes	Colon	15	92	IFX	5400	114	Remission	25
45	F	never	Colon	24	321	VEDO	200		Remission	25
30	M	never	Ilceocolic	9	59	IFX	4900	14	Remission	35
22	M		Ilceocolic	3	172	IFX	3200		Remission	25
38	F	never	Ileum	12	50	IFX	3400		Remission	20
30	M		Ilceocolic	10	127	IFX	2300	52	Remission
30	M		Ileum	9	143	IFX	5400		Remission	20
38	M		Ileum	10	106	ADA	5800		Remission	20
25	M	never	Ileocolic	4	212	ADA	6100	2	Remission	185
40	F		Colon	3	112	ADA	900		Remission	25
423	5 F/7 M	yes: 1	L1/L2/L3: 3/5/4	103	1578	IFX 8	41600	267		405
average: 35,3 years	n=12	earlier: 1		average: 8,6 years	average:131,5 weeks	ADA 3	average: 3467	average: 44,5	Remission: 12	average: 40,5
range : 22-52 years		never: 5		range: 2-24 years	range:50 - 321 weeks	VEDO 1	range: 200 - 6100	range: 2-114		range : 20 - 185
		n=7						n= 6		n=10
