# Supplementary material for: Marked mucosal lipid shifts in treatment refractory inflammatory bowel disease: a lipidomic study
Source: BMC Gastroenterol. 2025 May 20;25:389. doi: 10.1186/s12876-025-03944-6 (PMC12093861; doi:10.1186/s12876-025-03944-6)
Supplement: Supplementary file 10 — Supplementary Material 10. [file 12876_2025_3944_MOESM10_ESM.xlsx]

## Sheet: Tromsø
CD treatment naive
Age	Sex	Smoking yes/earlier/never	Area involved	Outcome-biologics	Clinical outcome	TNF	CDAI	Endoscopic activity	Calprotectin	Harvey-Bradshaw Index
22	M		Ileocolic	IFX	Remission	29300	235		1520
34	F	yes	Colon	IFX	Response* (malignancy detected during treatment,thus stopped, but improvement during treatment)	25900	176	Moderate	650	8
23	F	never	Ileum, duodenum, mouth	IFX	Remission	57300	250	Moderate	720
28	F	earlier	Ileocolic	IFX	Response	13300			25
54	M	earlier	Ileocolic	IFX	Remission	44000			830
44	M	never	Ileum	ADA	Response	63400			645
28	M		Colon	ADA	Remission	12900			310
46	F	never	Ileocolic	IFX	Remission	4000			190
58	F	never	Ileum	IFX	Response	23900			170
337	5F/4M	yes/earlier/never:1/2/4	Ileum : 2	7 IFX/2 ADA	Remission: 5	274000	661	Moderate: 2	5060
average: 37,4 years	n=9		Colon: 2		Response: 4	average: 30444	average: 220	n=2	average: 562
range: 22-58 years			Ileocolic: 4			range : 4000 - 63400	range: 176-250		range: 25-1520
			Ileum + upper small bowel: 1				n=3
			L1/L2/L3/L1 +L4 :2/2/4/1

## Sheet: diverse
Nr	Annen reg	Senter nr	DRAMMEN	samtykke	Key ID	ID	SEX	Sist oppdatert	Fødselsdato	Dato skopi	Alder	Biopsi nr	Lokalisasjon biopsi	IL 17	IL 23	Debut	Lokalisasjon debut	Kontroll	Vedo		TNF 1	TNF 2	Debut UC	Debut CD	Score deby	Outcome 1 år Lett	Outcome mod	Outcome alv	UCCS 1 år	Sep bio beh UC	Mayo v stopp	Sep bio beh CD	SES v stopp	Ant mnd rem aug 17	Ant mnd rem jan 18	Ant mnd rem april 18	Ant mnd rem sept 18	Relaps u biologisk behandling	Relaps biologisk behandling	2020-10-01	Status sept 18	Resistens	Før oppstart biologisk	Diverse	Prøver	RIN		Calp debut	Hist deb
1		1	Kirkenes	X	01-0001	10883731	M	2020-11-30	81	300916	35	8327	Transversum	14.395	15.67	2011?	total				5200	5200						X CD : IFX 03.10.16													Humira fra første uke i juni 2018	Perianal abscess sept 2016		Prednisolon før skopi samt 29.09.16. IFX 03.10.16 , ADA juni 2018		7.8		Sept 2016 =1585	TH24708-2016
4		15	Karasjok	x	15-0004	10836238	F	2020-11-30	69	121115	46	8268		15.9	16.11		h.sidig				13000	4000		X	2			X CD: IFX 04.08.16											Ileocøcal fistel v debut. MR presteotisk dil term.ileum		Ingen behandling. Calp 55 jun 18	Motatt 2 sett med fryseprøver, ikke merket dato		Ingen med init. IFX 04.08.16. Imurel okt 16	2+1			Nov 15= 190	TH28529/2015
7		15	Karasjok	x	15-0007	11251997	F	2020-11-30	60	180418	58	8453		14.75	13.355	2018	term.ileum				23900			X				CD: IFX 13.09.18																Entocort initialt. IFX 13.09.18. Imurel feb19	2+1
[truncated: 30 more columns]

## Sheet: Status
		Inkluderte 2014		Inkluderte 2015		Inkluderte 2016		Inkluderte 2017		Inkluderte 2018		Inkluderte 2019
		UC debut= 12		UC debut: 27		Tromsø: 55		Tromsø: 40		Tromsø: 40		UC debut= 14
		CD debut= 2		CD debut: 11		Div senter: 29		Div senter: 23		Div senter: 19		CD debut= 13
		Før oppstart= 1		UC før oppstart=3		Totalt: 71		Totalt: 84		Totalt: 59		Bamu= 4
		Kontroll = 5		Kontroll= 10								UC reisitens= 8
		Stop CD = 1		Stop cd= 7								Cd reistens= 4
		Tromsø: 21		Stop uc= 9								UC før oppstart= 6
		Div senter: 1		UC langtidsresponder= 2
		Totalt: 22		Cd resistens=2
				Tromsø: 58								Tromsø: 50
				Div senter: 14								Div senter: 14
				Totalt: 72								Totalt: 64
