# Supplementary material for: Marked mucosal lipid shifts in treatment refractory inflammatory bowel disease: a lipidomic study
Source: BMC Gastroenterol. 2025 May 20;25:389. doi: 10.1186/s12876-025-03944-6 (PMC12093861; doi:10.1186/s12876-025-03944-6)
Supplement: Supplementary file 11 — Supplementary Material 11. [file 12876_2025_3944_MOESM11_ESM.xlsx]

## Sheet: Frisk kontr
Normal controls
Age	Sex	Smoking yes/earlier/never	Location biopsy	TNF (mucosa)	Calprotectin
67	M	earlier	Rectum	300
74	M	earlier	Rectum	1100
53	F	yes	Sigmo	3900
44	M	never	Sigmo	7900
50	M	earlier	Sigmo	11400
83	M		Sigmo	10000
73	F	never	Sigmo	11400
19	M	earlier	Sigmo	7500
45	F	earlier	Sigmo	5200
49	F	yes	Sigmo	2800
55	F	earlier	Sigmo	4000
47	M	never		1800	<25
659	5 F/ 7 M	yes/earlier/never:2/6/3		67300	average: <25
average: 54,9 years		n=11		average: 5608	range: <25
range: 19 - 83 years				range: 300 - 11400	n=1
