# Supplementary material for: Marked mucosal lipid shifts in treatment refractory inflammatory bowel disease: a lipidomic study
Source: BMC Gastroenterol. 2025 May 20;25:389. doi: 10.1186/s12876-025-03944-6 (PMC12093861; doi:10.1186/s12876-025-03944-6)
Supplement: Supplementary file 12 — Supplementary Material 12. [file 12876_2025_3944_MOESM12_ESM.xlsx]

## Sheet: peaktable
Category	Sex	Age	Sample.name	Sample	Note	CE 16:0	CE 18:1	CE 18:2	CE 18:3	CE 20:4	CE 20:5	CE 22:6	Cer 32:1;O2	Cer 34:0;O2	Cer 34:0;O3	Cer 34:1;O2	Cer 34:2;O2	Cer 35:1;O2	Cer 36:0;O2	Cer 36:1;O2	Cer 38:1;O2	Cer 38:2;O2	Cer 40:0;O3	Cer 40:1;O2	Cer 40:2;O2	Cer 40:3;O2	Cer 41:0;O4	Cer 41:1;O2	Cer 42:0;O2	Cer 42:0;O3	Cer 42:1;O2	Cer 42:1;O2-iso-2	Cer 42:1;O3	Cer 42:1;O3-iso-2	Cer 42:2;O2	Cer 42:2;O3	Cer 42:3;O2	Cer 43:0;O4	Cer 44:0;O2	DG 32:0	DG 34:0	DG 34:1	DG 34:2	DG 36:0	DG 36:2	DG 36:3	DGGA 40:0	DLCL 42:8	FA 14:0
UC remission	M	49	s01	s01		23136.8	80997.8	113546	16873.3	62699.8	25472.1	27967.4	48120.8	352363	18659.7	661636	58631.2	29144.1	19378	62977.8	38112.2	6976.88	29662	98022	30497.7	3573.16	76715.2	52938	66577.6	73027.7	97076.5	62379.3	77979.6	7617.88	319666	5185.12	63116.2	183506	9271.53	34512.4	143403	526365	256055	215508	235313	37221.7	12999.9	3499.37	2813.8
CD refractory	M	37	s02	s02		8702.7	41055.9	66004.3	5931.38	45722.8	11300.7	58202.1	15027	62315.7	677.818	242598	22394.4	6392.64	7381.46	26138	15264.3	3633.17	1277.91	41067.1	22939.9	4396.49	14915.6	11604.9	8110.77	2499.84	57561.7	34125.7	4601.7	5588.1	256903	5663.89	74579.6	21712.1	1562.11	38400.6	144879	113546	42646.5	204062	90457.6	58605.4	24103.4	3183.88	1891.57
CD refractory	F	55	s03	s03		14864	67044.8	122150	12057.3	56975.8	13375.4	16966.6	59234.1	546974	30085	663888	76677.1	25641.7	42845.3	65565.2	42940.7	10171.6	45142.7	132157	56370	8084.78	137131	43525.9	45306	75648.8	98481.2	81123.3	89229.7	15228.5	372516	14671	126224	130471	5363.95	33458.9	79226.5	150431	93353.8	111591	86982.6	71291.3	24299.4	2867.03	2285.9
CD remission	M	23	s04	s04		12579.8	63331.3	51711.2	4885.2	23965.3	8468.55	7487.9	56798.1	438025	14723.2	750752	43801.1	33609.5	24129.9	69689.8	28988.9	5490.64	27558.5	98980.2	19080.5	3271.82	82529.2	44292.5	66015	66504.5	93709.5	56072.3	52702.7	11429.8	243469	5544.02	42646.9	206926	6543.43	61648.6	112561	326972	190499	177528	337893	219804	17916.7	5501.93	284.429
CD remission	M	30	s05	s05		7274.17	28233.2	83170.8	6407.4	34099.1	6023.39	6906.58	46165.8	96630.4	15876.1	802199	43372.6	18367.3	2795.75	51372	30029.9	8347.38	16668.7	100015	21683.3	4596.04	7281.95	42271	55.6696	41198.8	13644	49498.7	67315.6	3715.51	205517	4076.38	53268.7	9796.49	884.236	57938.3	202195	82988.1	51059.7	253918	71550.4	22670	13611.4	3105.93	1614.06
CD refractory	M	50	s06	s06		9521.18	44911.5	106301	13218.8	33168.1	15266.4	6474.58	63847.6	111829	48889.6	952196	67365.6	32710.8	3840.09	85421.7	61825.9	18250.4	33127	142045	48188.8	8497.23	5353.91	46691.4	2792.51	53491.5	12710.7	68007.4	82129.4	5163.34	372123	6027.3	108501	7104.54	797.894	39976.5	116943	128649	136376	159342	100713	68302.2	26924.4	2545.1	4013.15
Normal controls	F	49	s07	s07		9191.47	51646.7	91574.6	9842.57	37178.5	11205.5	11869.9	42930.8	234602	7317.81	687233	52223.2	16331.1	13180.6	40285.4	19258.3	5041.53	15137.7	63274.9	16966	2626.62	51782.4	28079.9	43815.5	39071.4	80216.7	48258.9	34340.9	5164.72	160886	4174.86	32768.2	129954	8194.37	21880.9	81998	114046	56419.9	106185	56782	28772.9	13132.5	4269.66	1655.9
UC refractory	M	71	s08	s08		10984.2	46626.7	62905.9	6988.72	41261.3	76065.8	83916.3	41931.2	178798	7283.51	406615	36637.1	18836.7	16812.2	48469.3	39903.1	6602.8	16474.7	107913	55903.8	6061.65	96559.2	44656.1	48386.9	39302	64593.5	64482.8	39387.1	19576.9	313307	17955.7	87358.4	138823	6382.47	38352.1	116772	82694	25223.7	159058	37600.9	14318.9	18513.8	2241.21	10554.8
CD treatment naive	F	58	s09	s09		36451	98876.2	154201	14805.1	62172.5	17501	9840.03	108907	93020.4	12619.3	1.18495e+06	136348	28766.5	6628.77	121060	84586.8	31781.1	19344	186162	102585	16248.7	10147.3	85519.2	5936.17	46574.3	28118.5	94138.2	67295.1	7553.3	620879	9046.15	228590	19302	1782.04	65697.1	166114	116700	18635.7	231487	28168.8	5422.63	25578.5	127.952	6572.82
CD remission	F	52	s11	s11		12654.5	51015.5	118236	8002.94	48396.6	9867.04	9484.05	63171.2	417765	24008.7	1.16286e+06	75073.5	38151.1	19999.6	78374.2	35947.2	8885.1	34597.1	96503.6	23858.7	4030.43	53129.3	49647	20129.2	62178.7	46316	61993.5	71710.4	6148.29	270738	3649.6	57867.7	72847.3	4987.44	29120.7	59523	143639	68092.3	100596	54741.9	34967.7	15906.5	3648.56	2826.14
CD remission	M	30	s12	s12		10001.1	42249.4	147039	5479.71	48659.6	7877.44	7936.31	92030.3	199007	41529.8	939971	54631.9	34713.2	4704.34	77370.5	45538.3	9917.79	20115.3	92471.1	40229.3	10601	7641.51	45912.7	3716.74	45507.2	26245.1	59232.4	104648	8452.55	387538	9940.91	111760	9318.83	883.585	33708.1	34358.5	105287	65968.8	59861.4	74087.1	37383.4	29141.5	2518.83	1928.16
CD refractory	F	27	s14	s14		6546.99	29831	70246	4716.69	32699.8	5395.79	6968.87	68313.1	217438	52458.8	1.03327e+06	93490.6	22227.9	4111.32	57982.4	36883.5	11386.5	23610.9	99343.4	38214.5	6587.63	9223.11	39132.3	3329.87	53316.8	29290	64523.6	92026.9	8596.8	401417	6517.5	109458	11724.3	1525.27	25206.6	42773.3	112711	82924.9	68318.4	76891.5	44022	23566.9	3302.9	2557.01
UC refractory	M	29	s15	s15		20117.7	69111.5	172625	10778.3	47827.9	8469.45	36618	26928.8	66852.4	1758.9	336503	50268.5	9841.52	8740.94	36461	21248.7	7178.38	5488.88	62319.1	32010.8	6407	30511.5	22263.4	12864.7	13048	36177.5	50966.5	14676	10140.2	251663	8610.8	92381.5	47117.4	2779.04	37014.7	32844.6	308046	253507	55285	241092	50538.6	24870.6	2199.12	2890.87
CD refractory	M	49	s16	s16		15213.9	61212	185413	23848.6	37717.5	14609.2	10349.7	79942.1	198855	43857	1.05169e+06	73606.5	30548.4	4645.78	66511.5	37463.2	8324.76	44612.5	132993	35208.3	4848.07	12544.6	53722.5	6070.32	83257.4	24706.7	76683.8	149387	5683.62	306233	7887.55	64598.4	17880	1170.55	23607.7	28577.1	96547.2	66991.7	53582.7	104413	30024.2	15163.4	4844.14	1860.23
CD refractory	M	41	s17	s17		21400.6	91008.1	110424	13766.5	108308	28283.5	17831.7	44596.5	217533	210.833	588758	47435	17797.5	10143.3	50155	29512.5	7052.75	17002	71497	29944.8	7246.17	50740.4	35268.6	48406.6	52655.1	99647.6	54698.1	56124.6	7006.82	231999	5093.9	54455.3	164833	11540.9	18744.3	38011.3	195224	73687.9	67249.3	112199	53490.5	16725.4	5829.34	2804.77
Normal controls	F	55	s18	s18		10938.3	57346.1	94479.6	6802.91	35311.6	17808.5	20885.7	42473.6	299332	8405.55	838275	48838.7	22399.7	20885.3	45660.9	23084.4	4691.16	18936.6	79810.2	17680.3	2909.54	79402.1	36627.5	57142	46146.5	116068	60015.9	48895.4	8163.13	220143	4764.18	40416.1	175178	10525.3	20513	56464.1	111121	53286.5	92706.9	62473.7	33524.4	8204.73	4863.09	2089.53
UC refractory	F	25	s19	s19		10438.4	61326.4	134259	15773.7	66414.9	22625.3	42153.9	26924.5	82457.9	2047.23	473480	38157.3	7828.97	8691.07	46994.1	29418.6	8170.93	7601.75	82067	26114.8	5963.97	31017.5	29194.8	9973.31	14452.1	25972.8	44247.2	19032.5	9811.54	200497	12250.6	66859.2	35781.8	2321	19247.1	58029.7	51867.8	22023.6	88481.8	25975.3	14904.8	16521.6	1410.57	2295.63
UC refractory	M	32	s22	s22		14612.4	87815.8	94667.1	11605	63149.1	9193.57	23395.4	28360.3	344250	11930	700870	65945.8	16108.6	24504.4	76713.9	41240	11681.8	20281.2	127876	39058.2	6297.67	89616.5	48456.4	34804.5	41078.8	110115	85599.4	58387	17758.2	436623	22546.6	120397	119283	7896.53	39226.3	35742	452975	259852	61577	301491	106144	34009.9	2413.01	2845.95
UC refractory	F	37	s23	s23		24539.4	104141	138172	20014.6	130808	32557.4	32283	34225.3	176860	8570.1	482250	44956.7	12800.1	14964.1	50552.6	28291.8	7556.67	12117.1	87597.9	26066.6	8323.35	65244.4	30538.7	21211.6	28404.7	42903.4	62760	29790.5	10537.3	200993	9295.94	70000.1	70699.3	4385.56	21228.3	28402.8	73719.7	34120.5	53018.3	41053.2	21461.9	32125.4	2645.94	1805.31
CD remission	F	50	s24	s24		13098.4	61625	75207.6	6974.69	28780.3	11566	12637.6	57651.1	213981	7566.19	1.22685e+06	57696.5	30269.1	12895.4	75934.6	29926.2	6732.95	23018.9	117198	19401.8	4406.4	44162.3	61135.4	59977.1	68019.9	77575.1	74432.6	53277.1	8611.63	222749	4009.59	45202.6	180592	6961.9	21994.8	30988.7	144624	74112.3	64459.7	91206.8	50571.9	11709.9	4010.34	2150.23
CD remission	M	30	s25	s25		10320.7	40056.6	127116	8611.25	40506.6	11341.6	10200.7	95034.7	237318	84532	1.47701e+06	105147	42038.7	7627.88	112795	59367.8	15716.3	48810	160862	42919.3	6771.26	10287.9	57109.7	4636.68	85716.9	22136.4	93201.3	163458	7440.05	441592	9134.43	100872	14601	1071.79	42790.3	38081	222326	137742	62830.1	141787	77888.3	20307.9	4453.13	1996.65
CD remission	F	40	s26	s26		11002.9	43535.1	111701	9766.71	50679.7	11436.1	10100.9	30348.5	159968	5112.21	735501	46867.8	10395.1	13248.1	43454.9	18580.2	6657.48	15485.9	64868.4	15512.6	2649.72	40789.2	25917.7	18157.9	37254.9	69800.5	41959.4	40437.9	4169.09	180066	3605.1	38606.7	59276.5	3853.33	22304.9	80745.2	175804	68048.6	134679	77787.8	24468.3	9912.88	3154.54	2113.39
Normal controls	M	50	s27	s27		13946.5	56820.4	97200.3	9148.76	50008.1	27653.8	21809.5	44717.7	252610	11783.5	796001	56292.4	28269.8	14957	62079.8	25475.2	6724.92	25608.4	90456.1	18511.5	3036.44	47879.2	53620.7	47068	60032	75557.3	63213.4	58127.1	9681.83	196382	5289.85	39750.3	133636	8187.81	25090.2	35425.7	157404	71271.6	60969.2	76264.3	41655.1	15874.6	5932.25	2133.9
UC treatment naive	M	37	s28	s28		15764.1	70184.6	155167	9033.96	73597	28327.5	31324.5	66437	530785	16575.1	707929	80758.4	21262	54006	61348.7	44211.3	9017.08	42362.9	162466	46926.6	6469.88	236316	51811	109458	84864.5	150113	108560	83713.1	26634.9	357059	19056	87425.1	309673	16919.2	39241.1	61156.5	150761	72909.9	118840	76791.2	45590.6	20849.1	4980.28	2603.45
UC treatment naive	M	39	s29	s29		18902.1	77300.8	181555	18162.9	86862.2	29348.6	36031.3	80098.1	315845	9643.21	779744	96459.6	26862.8	49111.8	95874.2	66386.1	16458.8	23635.7	194967	71503.9	14070.7	140303	56875.4	31013	40286.8	99207	97968.6	40210.7	22162.6	415321	21280	139049	108633	4208.41	62363.5	58292.8	169324	119879	98884.5	100440	72473.2	26520.1	2717.77	3058.1
CD treatment naive	F	23	s30	s30		26309.7	52281.9	91151.3	4735.12	50959.6	12249.8	7635.1	70312	253952	17818.8	1.11933e+06	81296.8	31377	11433.9	84864.1	37797.1	12546.9	15824.5	101685	43444.5	10506.5	26869.7	40238.2	24633.6	45639.5	69412.5	50806.1	70671.8	5299.73	411547	6481.1	112820	66175.4	2619.36	53488	42436.4	243490	112465	69457.9	113082	64519.9	25982.8	4100.38	2782.4
UC remission	F	45	s31	s31		8954.64	43137.6	115852	5500.2	26281.6	3958.12	4979.95	21523.8	117938	5197.27	596162	49674.7	14837.5	10229.3	52475.6	28791.8	8511.98	13742.1	59653.9	30085.6	3854.77	25057	37087.8	11947.1	29946.1	25096.5	43351.4	34771.7	4372.52	235088	2861.98	74212.8	51665.8	2352.23	26268.9	24375.2	449558	240430	48403.1	300791	43088.4	30197.4	1519.61	3711.93
UC refractory	F	60	s33	s33		23523.1	96247	187821	20527.2	94080.3	15616.2	19039.3	41341.3	228406	6900.3	657625	106458	14126.6	30647.3	99514.6	53036.6	15672.5	22583.6	155710	54178.1	10467	88835.5	53523.2	27518.1	40084.8	76395.5	95665	41209.6	23027	449366	25528.7	150488	83928.3	4097.83	61085.3	28643.2	511154	222184	46019.6	262465	41284.4	31844.1	2962.21	4614.38
CD treatment naive	F	28	s34	s34		9607.23	32350.8	83171	4155.35	19915.5	3071.25	320.852	146.32	32918.1	9288.12	384144	20166.7	4438.36	1589.65	17337.8	14073.2	163.284	10848.9	36632.9	13541.5	1806.73	3356.52	14924.4	2209.4	25828.6	7025.46	17172.4	47729.9	1921.41	161277	2499.29	41473.2	4543.39	174.539	47496.6	37336.5	235298	163624	54516.9	211913	147232	29370.9	2447.14	4108.38
UC treatment naive	F	25	s35	s35		10371.7	50711.5	97254.8	7389.62	30298.5	4425.03	9899.25	65648.3	328088	10033.5	908175	77360.2	21612.5	28409.5	70295.5	42864.5	10330	22780.8	138106	41897.5	6524.06	126872	49280.1	48562.9	46413.9	103195	97076.2	58256.6	17638.5	388238	18679.1	94728.4	154290	6689.04	34301.2	40598.6	141798	68810.5	70201.3	86410	64974	16347.7	4185.17	2532.51
UC remission	M	43	s36	s36		8196.57	44427.7	91377.4	8703.31	26378.8	6175.37	11567.2	67161.2	313754	13148.5	1.15535e+06	52951.9	34078.8	11501.8	92101.5	48325.6	8925.02	24666.7	106160	32307.2	7479.41	31694.7	52490.8	32950.3	74613.9	56403.6	74825.2	68282.1	6412.67	313812	4604.62	70755.9	115915	7738.75	20388.9	34567.3	90192.2	60008.5	61267.6	57117.1	32467.4	20773	3598.48	2188.95
CD remission	M	38	s37	s37		13423.9	46716.6	152290	15841.9	59995	8122.12	4887.33	35591.2	102498	19506.6	895983	28526.6	10114.5	3428.47	32035.1	23615.6	3785.38	20644.4	93208.9	16174.1	3605.84	8324.04	39922.9	3752.46	35128.3	13642.5	50272	72311.5	4828.57	205338	3620.91	47917.4	11262.7	1356.49	23970	61719.6	87364.2	79459.4	106279	97919.5	39533.1	16738.4	2202.01	4134.93
UC refractory	M	31	s38	s38		11981.6	57868.9	67449.2	4860.07	50276.8	11950.1	9629.22	59937.7	211359	6757.5	689888	69350.6	24032	12363.1	107152	71804.8	15310.6	10134.2	122745	62671.6	15442.9	45577.9	47881.6	11359.9	21188.3	46585.1	68693.2	32122.2	13555.4	486831	22435.2	145216	43232.5	1339.94	39863.2	26047.1	126704	69214.5	52922.3	76469.7	47471.4	30092.7	1987.97	2114.43
UC remission	M	24	s40	s40		28177.4	99044.5	193026	21023.6	119155	35809.1	35700.1	96855.6	499380	37145.4	1.55765e+06	124307	57060.4	19598.5	113218	63607.2	17162.7	57956.1	149424	48003.3	9269.44	57586.4	71661.8	18462.4	107452	64771.8	97518	128471	187.263	532356	10149.5	132976	61377.4	4334	49743.4	33444.1	507299	211925	54940.9	226177	49496.9	28885	3113.91	4693.49
CD refractory	M	46	s41	s41		18840.5	86057.9	120387	20610.9	74667.1	37342.3	112703	157.051	54189.3	1732.11	302453	30909.4	5166.75	8244.73	25130.4	19774.8	4372.39	10702.2	64363.6	22078.8	3589.41	23765.4	18891.3	5881.9	18536.6	18026.7	50718.3	12120.2	8910.24	237247	6600.26	77538.1	25236.1	4766.13	17789.6	48020.8	63202.2	23691.7	75130	40949.7	23372.9	26430.8	2267	2434.52
CD refractory	M	44	s42	s42		9239.68	47251.4	60863	4886.85	18228.9	5244.69	4406.13	83977.5	422962	17806.1	1.2445e+06	102719	28057.8	19458.4	87719.6	38856.4	9479.45	15865.8	146704	45549.9	8515.89	79956.9	50591.1	38194.9	38811	133359	102485	77067.6	15626.5	523160	18577.7	116967	127276	2704.18	35706.5	45354.8	170651	69500.9	87183.1	114324	58363	23877.6	4083.05	3358.63
CD refractory	M	18	s43	s43		9431.87	60101.7	98549	7737.95	37917.3	7777.68	10784.2	38598.7	272127	8827	764500	51795.6	10490.5	22411.4	41157.1	31039.2	6227.4	18769.5	124162	30911.5	357.93	101056	37353.3	19620.7	32286.4	80546.3	77968.6	53417.9	13816	419924	18581.6	101273	80572.3	6337.92	26797.1	50408.4	103228	35798.5	82761.5	52365.9	26287.9	27213.8	2555.95	2768.01
Normal controls	M	47	s44	s44		15396.9	73183.8	139184	10528	62707.7	32644.2	24634.5	72375.2	529047	13934.1	1.68241e+06	113678	46123.3	33204	140585	62366.7	15621.7	32938.6	154198	54119.2	6413.87	77966.8	93056.8	43544.2	71572.2	111488	100373	109704	10409	507957	5686.23	109744	150640	7835.17	18427.5	46025.2	489228	366106	84398.2	317137	117434	17249.6	3795.81	3250.15
CD refractory	M	49	s45	s45		46178.1	129280	222389	38150	125723	56908	88450.8	72507.6	293432	16347.3	834139	74214.4	29641.3	19233.6	81540.1	65262.8	13751.5	28057.5	170740	68688.4	13436.4	68846.3	65618.1	30345.3	59817.8	66304	111561	66263	18550.7	392324	16065.5	131567	80906.3	7335.98	32940.9	48154.9	89812.9	52890.4	75853.9	52458.7	33344.8	19426.6	3105.03	2544.02
UC refractory	M	40	s46	s46		8437.74	39707	109072	7885.41	41997.8	12167.3	20483.2	38352.7	166262	7931.72	804343	43924.4	15147.5	12454.2	44154	31176.2	5707.48	12609.8	108487	34046.4	5845.73	38715	38238	9016.28	28031.4	42825.9	68371.3	40660.9	13352.5	306693	19464.7	81792.8	26647.9	1806.83	21549.7	58549.3	74098.8	45616.8	90670	41664.8	33104.2	21345.3	3273.41	2107.03
CD refractory	F	41	s47	s47		11895.2	51440.5	161364	13643.5	77491.9	27894.8	10759.7	106822	425761	101133	2.03776e+06	154118	60455.2	6614.2	103152	59970.7	18989	39022.6	145703	49189.3	6992.64	13341	57147.3	4205.55	76298.8	31167.2	88134.3	176350	7676.52	535569	9510.42	127359	15982.6	1671.47	35254.2	67197.2	195738	153053	125862	166364	114844	17454.4	5584.32	3772.96
CD treatment naive	M	54	s48	s48		11930.2	53260.3	177814	13666	59860.1	15157.6	9945.86	116639	320645	71697.6	1.6263e+06	125060	99210.3	12361.5	156280	43243.1	20449.8	53486.8	300381	39651.6	15727.7	22201.9	64113.9	7436.22	115198	100905	158257	176441	26474.9	431135	42453.3	109280	27969.1	3208.45	35706.3	68246.4	120766	88611.3	108016	98718.3	68517.9	19522.1	4164.08	1838.61
UC treatment naive	M	23	s49	s49		25804.6	90452.4	206430	15144.1	109289	38163.6	50161.8	66392.8	787409	15415.6	902877	97115.5	30806.1	67892.9	130856	101647	23775.2	22592.6	221579	78260.8	13413.3	279164	89432.7	132092	57050.8	170087	131044	46680.6	34050.4	640283	34896.7	220607	382339	15937	69420.6	54867.8	229709	142076	99560.1	101726	64722.9	34449.7	3456.05	3195.69
UC treatment naivee	F	24	s50	s50		18387.1	73747.3	164603	10663.3	99566.5	14553	23927.2	56581.2	387156	10300.6	825979	147648	19157.2	49936.2	66892.7	51299.2	15044	25051.4	148757	68975.5	11893.4	186832	54158.9	73809.5	49892.8	149324	96777.2	62466.6	27707	439127	22007.3	185461	225113	10685.6	59681.6	54189	939933	477108	91393.7	446838	54594.9	31975	2730.49	5605.47
CD treatment naive	F	46	s51	s51		25600.6	72868	245279	17532.7	81287.2	57540	48616.5	83185.7	179162	7691.67	1.24792e+06	76245.8	28888.3	8725.58	81571	60404.1	13717.8	9269.33	141969	54876.6	8970.91	23009.1	67621.9	8230.78	21261.4	28353.9	78408.7	26727.7	9078.12	392826	7329.64	110038	29161.8	4523.25	35415.8	52976.7	136505	72887	73675.7	80990.6	39954.5	19083.4	2424.32	3734.79
UC treatment naivee	F	24	s52	s52		20411.2	91000.4	147587	15434	85293	25558	40156	76105	369984	13958	939589	84650	32460.4	31641.1	79634.8	54256.6	12072.6	27295	163542	62214.9	12041.7	146032	70106.7	56728	55772.5	94636.1	114175	60816.4	30978.4	463858	26316.5	152408	165047	6605.24	54893.2	52211.8	169091	110303	95176	100332	66361.8	33154.3	3227.04	2765.33
CD remission	F	45	s53	s53		13370.7	56621.9	133908	11444.8	46028.6	12196.5	19748.2	58123.3	294221	14690.2	980197	46803.3	28612.4	16904.9	63364.6	38755.1	5423.98	27293.9	103856	23012.2	3526.78	53388	48960.5	23659	50212.6	36386.1	62574.8	52893	6941.66	225497	4054.1	38661	69148.2	5056.85	24053.3	40642.5	111224	57972	61670.8	57530.6	30925.4	17843.9	3052.48	2685.75
UC refractory	M	18	s54	s54		14942	67824.2	110678	12624.9	51844.9	12611.8	14576.3	151.326	162320	2800.62	339840	34736.9	8217.65	15992.4	38401.6	30470.4	6445.6	9627.83	89521.2	35220.3	5899.51	90075.9	32802.7	29437.4	21093.5	49825.6	65962.7	22165.9	178.638	293734	12619.5	92138.3	90662.4	4777.36	31218.1	70623.8	96504.8	41973.1	103145	49811.6	27569.5	30396.1	1879.51	2681.93
CD remission	M	25	s55	s55		4185.03	18145.2	65274.4	3687.18	22473.4	7656.06	6401.02	50361.6	81317	19674.4	962436	28927.1	11709.8	3256.82	25378.9	23833.3	3701.94	22980.2	65808	17293.8	2361.88	7034.01	33544.2	2583.66	41541.9	7843.36	34482.2	66399	4099.59	175648	3062.19	30950.2	8866.94	1682.78	17627.5	55071.4	84750.4	65395.4	81771.1	114067	37993.9	9213.85	3489.79	2464.62
UC refractory	F	19	s57	s57		13775.1	78329	93113	12721.8	76741.4	27979.4	36717.6	41179.1	248137	7022.97	616900	57842.1	17726.5	23752.7	46466.7	32471.9	7134.24	11525.2	107476	46689.9	7630.68	112867	49841	44633.6	28890	105646	74719.1	38690.5	16928.9	368295	19760.9	95070.3	137240	5983.29	22858.3	43935.8	116460	38331	61253.4	65537.9	39041.4	24914.3	3134.87	2431.87
CD refractory	F	54	s58	s58		16164.1	78016.5	133773	10238.1	97160	17337.6	77920.2	34054.7	134527	203.493	561474	54331.6	12235.2	17036.1	52807.8	37427.1	8340.4	14200.2	110168	47774.3	7334.61	53189.3	35915.8	15761.7	25751.6	40717.2	64228.6	23054	14624.7	330087	10625.6	110641	54344.5	3199.37	31434.9	64617.5	121434	40821.7	84089.3	83058.3	40201.9	30437.6	3318.43	2328.98
UC refractory	F	60	s60	s60		10987.3	56630	113584	13303.3	61335.1	20711.2	65409.4	41577.8	171366	4219.23	444545	44889.7	10034.6	21727.9	44683.4	38587.9	6545.38	8652.93	88921.5	40937.3	10840.9	69382.2	33511.5	17692.3	18266.8	45597	60426.2	21160.1	9615.9	283527	9830.1	95458.2	60664.1	3261.64	41359.6	45931.1	131058	76083.2	74125.6	66936.9	37703.4	33290.8	2058.06	2378.79
CD remission	F	38	s61	s61		8890.21	49960.3	95733.1	9628.52	30449.1	10932	10006.8	102748	455545	41201	1.22325e+06	100554	29560.1	18619.9	88105.9	64380.1	12937.2	35969.8	136635	54130.9	9417.43	47675.2	54621.7	21119.9	84265.6	74029.4	81357.1	114340	8974.62	480009	8464.04	123286	79776.4	3632.61	40792.3	40251.5	164318	87376.4	67042.9	100406	56494.3	29111.6	4799.82	2464.98
UC treatment naive	F	23	s62	s62		17900.3	92634.3	122076	10330.1	85031.4	41216.2	75345.3	101024	432977	30426.2	1.2587e+06	106941	50924.8	33724.7	114690	64892	16803.1	53267.6	266671	64175.8	15192.6	118983	79487.4	28316.9	104918	110358	151039	147409	23451	560492	30932.5	151004	98917.8	3903.72	39138	45088.9	154512	81276	74983.2	92904.7	61233.2	23446	4327.38	2277.71
Normal controls	M	19	s63	s63		8509.61	45725.5	85794.4	8310.29	45249.7	10224	18407.7	78657.2	430638	15645.7	1.35861e+06	64492.9	50906.9	20936	109543	32907.1	8121.15	25758.6	122112	19779.3	4793.3	70620.1	58112.5	66384.2	68675.9	152405	95713.9	77132.8	8893.45	298941	6280.43	54368.2	204119	11579.1	23964	57941.2	137264	66883.6	85264.6	72510	43953.7	14528.1	6270.08	1617.2
UC remission	M	67	s64	s64		9807.89	48261.7	89387.7	8199.77	39520.9	37579.5	33747.3	50808.8	189463	13845.3	1.1482e+06	46555.9	27072	10024.8	66067.2	26917.4	5736.74	26704.5	84745.3	20087	3549.79	28788.6	35333.1	18700.2	63467.1	45588	67868.4	65446.3	7214.32	221345	3815.82	35061	59064	4198.01	27125.1	50053.7	118883	45682.6	79443.7	38839.4	25020.7	11087.6	4102.24	1788.44
UC refractory	M	54	s65	s65		16893.5	69169.6	161705	15908.6	114314	42019.8	64630	55533.9	216726	11243.3	575973	78733.2	17508.5	15326.6	91576.8	59894.1	18033.3	15275.4	117264	63225.6	15299.2	60243.4	43585.5	19709.1	38731.7	49892.9	75685.9	36109.8	16049.8	369653	17471.8	140738	70826.1	3753.36	28808.6	49628.7	97331.6	52582	68984.6	45726.6	31349.1	27935.1	2064.65	2509.34
Normal controls	M	83	s66	s66		11889.9	61924.7	100448	9832.6	41668.5	54487.8	65393.8	67959.8	262766	13811.2	941244	51393	49733.5	13916.4	97203.2	39900.9	8366.6	33755.8	117957	27554.1	377.995	44016.6	64394	43430.8	80505.8	81202.4	89300.1	78444.3	10108.4	281389	5079.17	51632.5	154293	9477.51	34468.2	61608.7	124816	60023.4	94981.6	67871	31211.8	16067.8	5255.06	2942.91
UC remission	M	39	s67	s67		25599.9	108213	119587	13554	80628.2	49257.9	26966.8	88116.4	485286	20111.3	1.45522e+06	70033	75228.9	18510.6	92586.7	39346.9	9190.91	37835.7	143540	27150.2	373.199	74499.5	71789.8	91272.4	96786.5	231715	96488.1	146503	11681.3	364034	9795.18	64737.8	288069	11641	34644.7	76458.3	200958	105048	128778	113239	75725.5	17894.9	7077.13	2289.16
UC refractory	M	23	s68	s68		15757.6	55517.7	202768	10336.7	69927.6	16364	14841.7	82314.4	324485	24164.3	1.18695e+06	68390	48049	9797.4	86119.4	35097.6	10103.1	34557.1	113905	25098.8	5624.87	23281.9	49751.3	14145	79790.7	30756.2	85350.2	88553.4	7922.35	291679	5507.98	70939.8	39869	2559.45	26374.7	59800	143662	81845	94715.1	85566.1	50745.3	29759.5	3670.34	2065.73
Normal controls	M	74	s70	s70		11599.3	58713.1	87615.7	9445.77	32085.6	17454.1	55858.3	93643.9	404929	17577.1	1.55327e+06	41295.9	71405.3	21116.3	107133	40202.9	5214.99	40676.4	171353	18921	4676.73	66108.1	77016.8	68121.6	98412	99166.1	126853	74101.6	13284.1	251053	6787.08	36298.9	195966	12394.6	30189.2	59823.6	121997	54203.3	101549	61349.8	24573.5	11940.9	6146.78	1986.74
Normal controls	M	44	s71	s71		13507.4	88065.8	148950	9676.29	68612.7	18573.4	22736.5	100542	381906	19480.8	1.65202e+06	83764.7	54648.1	15707	113318	44330.4	10108.7	25446.3	139666	26103.2	7459.42	45356.5	60806	26681.9	59535.8	76796.4	79205.3	75098.2	8358.43	310277	6647.43	65301.1	85623.4	4649.64	25094.4	72098.2	109755	58100.7	99263.5	66440.2	43400	15380.7	4750.66	2575.98
UC refractory	M	51	s72	s72	/8571	19571.7	99152.1	137444	16162.2	148738	24156.3	39077.8	42389.3	203336	7452.93	627020	60177.2	16219.8	24784.8	74529.3	37660.5	10201.5	16202.1	139310	35474.2	10631.9	105363	38030.4	38155.4	37242	103032	91801.2	44735.2	25540.9	308431	26683.9	92109.1	118061	5158.64	30752.8	84848.1	116735	48233.3	125229	64628.1	35645.8	23578.3	3083.36	2340.43
UC refractory	F	55	s74	s74		12504.6	72821.3	75808.3	11924.6	54196	10196.5	26170.5	20339.8	65805.3	4358.88	470112	33121.8	10219.8	8373.07	33383.2	18613	183.006	8948.3	59557.9	17800.3	6310.15	27824.7	21795	11685.9	18581.1	33169.3	41982.1	19275.1	8479.42	160084	8860.77	58719.2	32002.6	2084.64	20898	28805.1	246624	141553	50517	147922	46695.8	11917.2	1378.49	2149.32
CD refractory	M	30	s75	s75		23884.7	104011	165920	12864.1	82508.3	27314.4	22498.7	111513	1.03227e+06	21278.7	1.38656e+06	129496	75315.8	64189.5	212774	110622	28989.8	25005.5	301719	93200.7	20436.1	227328	92101.3	112844	59350.2	352984	168056	102363	36924.7	1.01099e+06	38359.9	286086	366992	9007.6	52299	40799.8	283089	173813	75851.1	174360	114797	47382.1	6496.69	2818.94
CD treatment naive	M	22	s76	s76		7437.17	48536.8	70224.8	4747.3	30893.1	5284.52	9887.89	42809	620422	4219.68	770538	76921.6	18056.3	52100.9	63120	30328.9	8736.1	8890.31	122574	33756.5	5542.13	248002	37959.4	135358	29199	418926	84202.1	25617.2	40488.2	382002	14230.2	91120	390668	18277.7	24335.2	34732.3	154278	63954.9	55489.1	94073	53052.1	15147.8	3885.57	2419.11
CD treatment naive	M	28	s77	s77		19228	87056	164908	14168.6	93915.9	18678.2	26102.6	61539.4	355088	20020.7	1.03474e+06	91981.5	33492.2	20222.9	77534.7	33258.1	10441.3	30950.8	123696	28696.3	7757.69	74938.9	44222.4	44611.7	75950.7	101639	92265.8	98524	16689.6	347062	13502.9	86612.4	141751	9279.75	34240.3	33479.2	125076	72405.7	67883	61388.9	42826.8	21327	4496.44	2136.29
Normal controls	F	45	s78	s78		12504.4	69397.1	61676.5	6031.6	36127.3	49125	20956.5	53391.7	267152	11919.5	936040	56741.6	24660.2	13590.7	58365.5	24302.5	5479.52	24465.3	72628	20221.6	3556.35	45499.8	45329.9	56783.8	56263.7	107482	55878.6	73913.2	7783.68	230275	4611.17	42485.9	162145	5302.57	26081.5	30904.1	158363	72334.6	59500.8	83334.8	35405.2	17793.6	5310.17	1594.04
UC refractory	M	57	s79	s79		12235.5	41492.1	81515.7	5669.03	65159.9	18370.9	6628.96	68683	232792	8828.24	622926	116784	17396.2	32293	71633.2	51605	17160.7	38530.1	155657	72131.9	13555.3	139064	45247.6	68353.9	77004.2	93527.7	84156.5	37558.7	18073.8	371239	13644.4	159081	177085	3755.55	58359.2	26839.7	528442	338206	44117.3	367669	52870.7	23091.6	2555.37	5173.15
UC refractory	M	29	s80	s80		7487.81	32995.1	79463.5	5263.06	36572.4	5496.65	9247.4	29263.4	151708	5195.68	547466	27053.1	9639.75	8694.09	23494.1	15128.9	3170.32	8937.31	60271.2	26699.5	6289.13	44235.5	23358.2	18859	20047.5	64326.6	46512.9	33028.5	7553.01	235820	12093.1	55422.4	69636.1	4890.42	15845.1	31570.5	68935	26893.9	55527.7	28323.3	19180.7	17888.7	2702.03	2016.23
CD refractory	M	33	s81	s81		14633.4	60064.7	124291	20795.6	90213.3	18934	28016.4	11795.5	16200.1	1550.67	235836	16601.1	4758.37	3963.75	52949.6	20278.9	5696.81	3656.83	37431.1	18825.9	3836.48	6026.9	13029.1	2211.04	228.345	8074.81	30420	5822.09	3496.32	174765	2494.87	49818.2	9015.34	2968.44	29699.9	29910.5	78937.2	23888.2	55856.3	43266.8	21528.9	23384.9	1597.94	2623.33
UC treatment naive	M	22	s82	s82		24933.7	98923.4	230992	22053.2	125091	22498.8	13324.4	78709.1	407429	20990.5	1.37713e+06	180172	39676.1	20556.5	89711.4	44687.4	22674.1	28413.7	159181	69216.6	16525.1	91243.9	49523.1	61864.9	60543.8	248685	121962	104408	190.175	768606	21930.1	226586	185836	8184.01	62840.2	46823.5	889186	349889	86216.3	384891	69348	37636.1	4528.08	5777.56
CD refractory	M	56	s83	s83		16496.8	75497.2	177722	19679.6	97175.8	79715	154520	65506.7	283853	22316.6	797640	103129	26210.9	9630.4	67102.8	42860.4	12110.6	16741.1	105463	43375.2	7944.18	37484.6	37992	18875.6	50427.3	44834.8	77352.5	37415.4	13287.3	358562	12413.1	105360	77664.5	7289.01	37426.4	29252.3	149507	79626.2	49817	81614	40603.4	28812	4195.6	2430.5
Normal controls	M	67	s84	s84		11647.2	47565.9	74483.7	5901.56	43813.8	23597	26966.3	52641	352295	9767.46	856515	54706.7	26069.7	22373.3	48728	17266.8	191.178	21806.7	78755.4	14536.1	3118.44	71050.2	32861.6	67440.1	51307.7	158365	62063.3	51414.5	7645.56	213470	6639.24	34336.2	228487	9944.17	28416.8	32082.3	213966	79447.6	62871.7	136411	66833.6	12729.5	6763.23	2936.62
UC refractory	M	36	s85	s85		19440.6	85889.4	148660	17707.6	112102	32230.3	21956.5	53188.2	199635	15208.2	1.02793e+06	45064	25503.7	11002.8	48096.5	26291.9	5392.31	24122.2	93563.7	14795.6	3104.16	31370.1	44225.2	16640.9	60692.1	39328.1	65046.5	60429.6	11160.2	171701	5510.15	31670.5	55788.7	4614.06	17469.1	47755.7	94150.8	39773.2	71399.3	47836.5	32101.4	9034.9	3149.49	3248.95
CD remission	M	22	s86	s86		26466.9	88776	253316	22045	116249	44448.5	40576.9	61111.4	339282	14313.8	1.11602e+06	60012.6	27847.7	15331.3	55837.7	24163.2	6727.96	12377.8	87681.4	22054	4317.09	39873.9	30602.4	32417.5	38736.8	78797.2	76182.2	50027.3	7729.79	275281	6266.08	60950.3	112915	10371.9	24476.1	33505.6	119485	55164.2	57575.9	63108.9	35502.4	19683.6	3998.24	2406.05
CD treatment naive	M	44	s87	s87		16798.6	56537.6	232836	15894.6	114074	32497.2	17059.1	159.768	6749.58	2394.2	120129	153.747	2317.79	3042.53	11744.1	13003.6	2801.72	3385.22	33410	9985.46	1708.82	7109.62	10072.1	2874.9	6999.67	11213.8	26269	8321.81	3162.58	112431	2613.62	26647.2	10236.6	3162.55	11470.4	58962.9	25564.6	11885.3	97906.8	19391	11083.3	21117.7	143.096	2422.47
CD treatment naive	F	34	s88	s88		27230.5	109288	186410	25705.8	101334	26508.5	21310.8	59129.8	293933	218.86	1.20065e+06	70075.3	43443.1	26470.8	115260	59606.9	15937.6	17882.7	177108	50531.5	8054.14	92643	74467.8	49743	47110	163394	108885	73318	17212.8	573112	13659.8	113577	182091	9099.81	35272.2	38891.5	156983	66682.4	71846	82074.8	44550.6	18728.4	5092.5	2702.65
Normal controls	F	73	s89	s89		16949.4	31884.1	53047.2	4338.57	16451.3	14796.3	12708.1	60124.5	245055	8463.09	496917	34441.4	25852.8	13602.3	50113.2	24717	4125.41	24550.3	90923.2	17619.6	1158.92	37107.9	42334.7	57863.1	46515.5	111528	21745.9	61252.8	6312.2	212216	5940.42	37506.5	105474	3118.03	23602	20158.1	117044	106650	55731.1	68757.6	39525.5	6220.14	1044.95	1293.83
UC remission	M	20	s90	s90		15549.1	90934.1	124528	13494.5	90895.6	27140.5	12179.8	56449.6	363187	20000	1.35985e+06	59612	37672.7	17271.1	77653.6	28769.9	5803.68	30967.2	135029	15911.4	3597.85	53480.6	41306.8	25061.7	60682.8	89472.7	79321.7	78158.1	8280.38	241622	10318.9	45780.9	91589.6	4196.19	23441.9	60839	114728	63406.6	106945	57188.1	41168.3	21362.1	3669.24	3021.1
UC refractory	F	45	s91	s91		13219.9	64450.9	140612	22998.1	69786.9	20268.6	20542.2	50341.2	245214	223.796	1.20125e+06	30143.1	30902.8	21413.4	53379.9	30085.2	5012.31	16243.2	147233	22301.8	4714.6	82555.4	49286.6	36101.2	38884.5	61228.2	105954	33618.1	206.303	272067	7571.13	49316.7	123571	8502.88	14706.6	56606.4	73981.2	23506.4	84141.5	34030.4	18338.1	9421.42	2042.91	2956.92
Normal controls	F	53	s93	s93		14500.7	67054.8	104029	11835.4	56743.6	40595.6	56299.9	47441.6	222085	9778.48	1.07413e+06	52754.8	29892.7	15319.9	53292.8	19203.1	4710.29	22434.5	82272.8	13381.4	2221.84	49498.9	36475.8	38913.2	57928.7	80014.9	70075.5	57856.6	5598.95	202485	5613.73	29249.8	115435	7723.4	20102.9	45496.3	162084	67853	75145.2	76657.9	39588.7	12216.6	6218.74	2884.25
UC remission	M	70	s94	s94		15535.5	45773.1	67654.1	4618.23	32712.4	17982.7	4855.2	37077.6	147945	6850.66	756324	51857.5	11685.9	8909.02	60392.3	28987.8	9576.75	7979.48	100840	25817.1	7611.59	29188.9	25130.5	13290.5	19898.4	46254.5	43706.6	28478.9	5578.7	303997	6898.98	90733.4	28601.9	1080.62	46977.6	40962.6	337631	142312	62814.7	155770	83622.3	41429.2	2136.55	5301.53
UC refractory	M	24	s95	s95		8303.12	61746.4	84932.5	11791.5	101410	22479.9	25518.5	24647.6	143505	9601.73	484002	28137.5	14046.5	10745.3	33988.9	15205.7	5510.87	21017.4	70991.4	16360	6514.67	50122.6	28177.3	38899.2	63165.8	60325.8	57583.7	44160.4	9062.8	192875	10536.7	57318.8	108974	6004.68	19923.2	48985.9	78024	37021.1	78354	43729.2	21125.6	20381.4	2931.27	1695.19
UC refractory	M	49	s97	s97		17862.2	93741.4	159450	32461.2	70824.5	62791.6	75842.3	140.423	190715	14036.2	420112	34698.8	15523.9	11798.5	34910.5	20968.2	5250.61	27455.8	73942	18347.9	4768.29	67710.7	32341.1	35402.2	70797.8	54759	58116.9	52898.9	11683.8	208732	9972.53	58192.8	119483	5371.55	14835.7	41629	65546.1	50405.7	69642.7	59213.6	32288.5	35928.5	2338.35	2618.06
[truncated: 258 more columns]
