# Supplementary material for: Marked mucosal lipid shifts in treatment refractory inflammatory bowel disease: a lipidomic study
Source: BMC Gastroenterol. 2025 May 20;25:389. doi: 10.1186/s12876-025-03944-6 (PMC12093861; doi:10.1186/s12876-025-03944-6)
Supplement: Supplementary file 13 — Supplementary Material 13. [file 12876_2025_3944_MOESM13_ESM.xlsx]

## Sheet: Tromsø
UC remission
Age	Sex	Smoking yes/earlier/never	Area involved	Duration disease (years)	Duration treatment (weeks)	Biologics	TNF (mucosa)	UCDAI	MAYO-score	Calprotectin
20	M	yes	Pancolitis	3	80	IFX	6500	0	0
39	M	earlier	Pancolitis	5	219	IFX	6500	0	0	20
43	M	never	Left sided	28	252	ADA	5500	1	1	25
67	M		Pancolitis	5	96	IFX	1700	0	0	35
70	M	earlier	Pancolitis	15	266	IFX	3200	1	1	20
45	F	earlier	Left sided	14	134	ADA	4100	0	0	75
49	M	earlier	Pancolitis	3	136	IFX	350	1	1	80
24	M	never	Left sided	2	73	ADA	2300
357		yes/earlier/never:1/4/2	Proctitis: 0	75	1256		30150	0.428571	0.428571	255
average: 44,6 years	1 F/7M	n=7	Left sided: 3	average: 9,4 years	average: 157 weeks	5 IFX/ 3 ADA	average: 3769	average: 0,4	average: 0,4	average: 43
range:20 - 70 years	n=8		Pancolitis : 5	range: 2- 28 years	range: 73 - 266 weeks		range: 350 - 6500	range:0-1	range: 0-1	range: 20-80
			E1/E2/E3: 0/3/5					n=7	n=7	n=6

## Sheet: Diverse
									Pasienter studie ASIB ”Advanced Study of Inflammatory Bowel disease”
Nr	Annen reg	Senter nr	BODØ	samtykke	Key ID	ID	SEX	Sist oppdatert	Fødselsdato	Dato skopi	Alder skopi	Biopsi nr	Lokalisasjon biopsi	∆ ct IL 17 m ACTB	∆ ct IL 23 m ACTB	Debut	Lokalisasjon debut	Kontroll	Vedo	TNF debut	TNF 1	TNF 2	Debut UC	Debut CD	Score deby	Outcome 1 år Lett	Outcome mod	Outcome alv	UCCS 1 år	Sep bio beh UC	Mayo v stopp	Sep bio beh CD	SES v stopp	UC ant mnd rem aug 17	Ant mnd rem jan 18	Ant mnd rem april 18	Ant mnd rem sept 18	Relaps u biologisk behandling	Relaps biologisk behandling	2020-10-01	Status sept 18	Resistens	Før oppstart biologisk	Diverse	Prøver	RIN		Calp debut	Hist deb
12		15	Kararasjok	x	15-0012	10946472	M		50	2020-08-24	70	8614		13.13	9.79	1905-06-16	Total?				3200									X sept 20	1													Stop Ifx. pentasa	RNA
18		2	Hammerfest	x	02-0018	11036568	F	2020-10-19	72	280917	45	8414	rectum	15.14	14.28	2003	Rectosigmoid				4100									STOP 1: 28.09.17	0				4 mnd	7 mnd	12	Nei =37 mnd( 3 år + 1 mnd) uten relaps okt 20	Nei =37 mnd( 3 år + 1 mnd) u biolog rel okt 20	Pentasa. Calp mai 20= 20	Remisjon: Mezavant + Pentasa supp, calp mars 18=20			Mezavant og Pentasa v seponering av Humira	2+1			Ingen data	B 20483-04-1
23	1	2	Hammerfest	x	02-0001	11095528	M	2020-04-24	69	70518	49	8456	sigmoideum	ikke analysert	15.26	2015	total				350									STOP 1: 04.06.18	0-1						3 mnd		Ja= 9 mnd,cortiment mars 19		Ja= 13 ( 1 år + 1 mnd) Juli 19 IFX			Pentasa v esponering av IFX	2+1
26	9	13	Ringerike	x	13-0009	18052350	M	2020-04-16	94	180618	24	8464		15.29	14.72	2016-08-16	v.sidig				2300									STOP 1: -04.04.18							5 mnd	UC 7 mnd: Relaps prednisolon 01.11.18	Ja= 21 mnd ( 1 år + 9 mndrelaps Entyvio 06.01.20					5 ASA, antistoffer IFX- stop IFX	2+1
54	18	13	Ringerike	x	13-0018	18205459	M		54	110620	66	8608		19.15	14.89	2012	Total				1000									Stop IFX 30.06.20														Imurel. Stop IFX. UCDAI=0	Kun RNA
																														T					Tø: 10/17		TØ: 9/15
											gj. snitt alder 48.4 (alle i remisjon,n=13)																								Tot: 13/ 20		Tot: 12/19
																																			UC Ootcome 2 år ( ikke biologisk medisin)		CD Outcome 2 år ( ikke biologisk medisin)
																																			Div: 0/1		Div: 2/2
																																			Tø: 5/12		TØ :6 /13
																																			Tot: 5/ 13		Tot: 8/15
																																			UC m Outcome 3 år ( ikke biologisk medisin)		CD Outcome 3 år (ikke biologisk medisin)
																																			Div: 0		Div: 2/2
																																			TØ: 4/8		TØ: 2/6
																																			Tot: 4/8		Tot: 4/8
																																			UC m Outcome 4 år ( Ikke biologisk medidin)		CD outcome 4 år (ikke biologisk medisin)
																																			Div: 0		Div: 1/1
																																			TØ: 1/1		TØ: 0
																																			Tot: 1/1		Tot: 1/1
																																			UC OUCOME 1 ÅR UTEN BIOLOGISK RELAPS		CD OUTCOME 1 ÅR UTEN BIOLOGISK RELAPS
																																			Div: 3/3		Div: 4/4
																																			TØ: 14/17		TØ: 8/15
																																			Tot: 17/20		Tot: 12/19
																																			UC OUTCOME 2 ÅR UTEN bIOLOGISK RELAPS		CD OUTCOME 2 ÅR UTEN BIOLOGISK RELAPS
																																			Div: 1/1		Div: 2/2
																																			TØ: 10/12		Tø: 5/13
																																			Tot: 11/13		Tot: 7/15
																																			UC OUTCOME 3 ÅR UTEN BIOLOGISK RELAPS		CD OUTCOME 3 ÅR UTEN BIOLOGISK RELAPS
																																			Div:0		Div: 2/2
																																			TØ: 7/8		TØ: 0/6
																																			Tot: 7/8		Tot: 2/ 8
																																			UC OUTCOME 4 ÅR UTEN BIOLOGISK RELAPS		CD OUTCOME 4 ÅR UTEN BIOLOGISK RELAPS
																																			Div: 0		DIV: 1/1
																																			TØ: 1/1		TØ: 0
																																			Tot: 1/1		Tot: 1/1
[truncated: 38 more columns]
