# Supplementary material for: Marked mucosal lipid shifts in treatment refractory inflammatory bowel disease: a lipidomic study
Source: BMC Gastroenterol. 2025 May 20;25:389. doi: 10.1186/s12876-025-03944-6 (PMC12093861; doi:10.1186/s12876-025-03944-6)
Supplement: Supplementary file 14 — Supplementary Material 14. [file 12876_2025_3944_MOESM14_ESM.xlsx]

## Sheet: Ark1
UC treatment naive
Age	Sex	Smoking	Area involved	Outcome-biologics	Clinical outcome	TNF (mucosa)	Calprotectin
25	F	Never	Pancolitis	IFX	Response	12600	1460
23	M	Never	Pancolitis	IFX	Remission	16000	830
23	F		Proctitis	IFX	Remission	22500	1135
24	F	Never	Left sided	IFX	Remission	16400	240
37	M		Left sided	IFX	Remission	13700	3000
39	M	Earlier	Left sided	IFX	Remission	15500	800
24	F	Never	Left sided	IFX	Response	27500
22	M	Never	Pancolitis	ADA	Response	15800
217	4 F/4M	Yes/Earlier/Never:0/1/5	E1/E2/E3: 1/4/3	IFX: 7	Remission: 5	140000	1244.17
average: 27,1 years	n=8	n=6		ADA: 1	Response: 3	average: 17500	average: 1244
range: 22-39 years						range: 12600-27500	range: 240 - 3000
							n=6
