# Supplementary material for: Marked mucosal lipid shifts in treatment refractory inflammatory bowel disease: a lipidomic study
Source: BMC Gastroenterol. 2025 May 20;25:389. doi: 10.1186/s12876-025-03944-6 (PMC12093861; doi:10.1186/s12876-025-03944-6)
Supplement: Supplementary file 15 — Supplementary Material 15. [file 12876_2025_3944_MOESM15_ESM.xlsx]

## Sheet: UC
UC REFRACTORY								0
Age	Sex	Smoking yes/earlier/never	Area involved	Duration disease (years)	Duration treatment (weeks)	Biologics	Primary/ secondary	TNF (mucosa)	UCDAI	MAYO-score	Calprotectin	Fecal culture performed:Y/N (missing)	Concentration (adequate) measured:Y/N (missing)			Systemic steroids at inclusion
31	M		Left sided	5	49	ADA	Sec	37900	8	3	540	N	Y			No
23	M	never	Pancolitis	1	46	IFX	Sec	11400		2	165	N	Y			No
71	M	earlier	Left sided	19	17	IFX	Prim	18300	12	3	880	Y	Y			Yes
36	M		Proctitis	6	151	IFX	Sec	9200	3	2	150	N	Y			No
18	M	never	Pancolitis	1	52	IFX	Prim	25300	5	3	2030	Y	Y			No
49	M		Pancolitis	15	48	GOL	Prim	18500	11	2	1280	N	Y			Yes
25	F		Pancolitis	3	18	ADA	Prim	9700	10	3	3000	Y	Y			No
51	M		Left sided	9	250	IFX	Sec	61100	11	3	216	N	Y			No
54	M		Pancolitis	9	26	ADA	Prim	11200	12	3	773	Y	Y			Yes
19	F	yes	Pancolitis	6	49	ADA	Prim	12500	12	3	325	Y	Y			Yes
24	M	never	Right sided=pancolitis	4	57	ADA	Prim	20900		3	2194	N	N			No
40	M	yes	Pancolitis	6	208	ADA	Sec	22500	7	2	1840	Y	Y			No
60	F	earlier	Left sided	11	32	IFX	Sec	26300	5	2	1175	N	Y			No
32	M	never	Pancolitis	10	32	GOL	Prim	6500	9	2	560	N	N			No
55	F	earlier	Left sided	3	132	IFX	Prim	22500	11	2	140	N	Y			No
29	M	earlier	Left sided	1	17	IFX	Prim	19400	12	3	560	N	Y			No
45	F	never	Left sided	12	208	ADA	Sec	5300	12	3	1174	Y	Y			Yes
57	M	earlier	Left sided	35	270	ADA	Sec	6500	10	3	980	Y	Y			No
60	F	never	Left sided	2	62	GOL	Prim	6400	10	3	598	Y	Y			No
37	F	earlier	Left sided	8	226	IFX	Sec	8800	6	2	373	Y	Y			No
29	M	never	Pancolitis	6	123	GOL	Prim	6600	6	2	1724	Y	Y			No
845	7F/14 M			172	2073			366800	172	54	20677					5 Yes
average: 40,2 years	n=21	yes/earlier/never: 2/6/7	10 Pancolitis (1 right sided)	average: 8,2 years	average: 98,7 weeks	9 IFX	12 prim/9 Sec	range: 17467	average: 9,1	average: 2,6	average : 985	11 yes/10 no (missing)	19 yes/2 no (missing)			16 No
range :18 -71 years		n= 15	10 Left sided	range: 1-35 years	range: 17 -270 weeks	8 ADA		range : 5300-61100	range : 3- 12	range 2-3	range : 140 - 3000
			1 Proctitis			4 GOL		low TNF: 5/21	n=19
			E1/E2/E3 = 1/10/10

## Sheet: CD
CD REFRACTORY
Age	Sex	Smoking yes/earlier/never	Area involved	Duration disease (years)	Duration treatment (weeks)	Biologics	Primary/ secondary	TNF (mucosa)	CDAI	Endoscopic activity	Calprotectin	Fecal culture performed:Y/N (missing)	Concentration (adequate) measured:Y/N (missing)			Systemic steroids at inclusion
44	M	earlier	Colon	5	101	IFX	Sec	12600	313	Mild	1120	Y	Y			Yes
33	M	yes	Ileocolic	3	118	IFX	Prim	46400	233	Moderate	310	N	Y			No
41	F	yes	Ileocolic	9	36	VEDO	Prim	15300	238	Moderate	495	N	N			No
55	F	earlier	Ileocolic	3	128	IFX	Prim	14100	210	Severe	60	N	Y			No
30	M	never	Ileocolic	13	21	GOL	Prim	29900	329	Moderate	1045	N	N			Yes
56	M	earlier	Colon	12	414	ADA	Prim	7600	180	Mild	370	N	Y			No
37	M	earlier	Ileocolic	6	22	IFX	Sec	34700	310	Moderate	1450	Y	Y			No
54	F	earlier	Colon	17	57	GOL	Prim	7800	310	Severe	3000	N	Y			No
49	M	earlier	Ileocolic	15	171	GOL	Prim	30800	182	Mild	305	Y	Y			No
27	F		Ileocolic	9	116	GOL	Prim	9200	483	Mild	520	Y	Y			No
50	M	earlier	Ileum	40	634	IFX	Prim	35800		Mild	370	N	Y			No
41	M		Colon	6	34	VEDO	Prim	16100		Severe	809	N	Y			No
46	M	never	Ileocolic	25	104	ADA	Sec	8500	155	Mild	1103	N	Y			No
18	M	never	Ileocolic	8	355	ADA	Sec	8900	216	Severe	1237	Y	Y			No
581	4F/10M			171	2311			277700	3159		12194					2 Yes
average: 41,5 years	n = 14	yes/earlier/never:2/7/3	1 ileum	average: 12,2 years	average: 165,1 weeks	5 IFX	10 prim/4 sec	average: 19836	average: 263,3	Mild: 6	average : 871	5 yes/ 9 no (missing)	12 yes/2 no (missing)			12 No
range:18-56 years		n=12	9 ileum and colon	range: 3-40 years	range: 21-634 weeks	3ADA		range : 7600 - 46400	range : 155 - 483	Moderate: 4	range: 60 - 3000
			4 colon			4 GOL			n=12	Severe: 4
			L1/L2/L3/L4= 1/4/9/0			2 VEDO
